# Supplementary material for: Genetic Diversity, Occult Hepatitis B, and Mutational Signatures in Migrants from Regions with Varying HBV Endemicity: Importation of Diverse Viral Variants into St. Petersburg, Russia
Source: Int J Mol Sci. 2026 Jul 6;27(13):6065. doi: 10.3390/ijms27136065 (PMC13361592; doi:10.3390/ijms27136065)
Supplement: Supplementary file 1 [file ijms-27-06065-s001.zip]

Archive with 1 entries (1 files):
- ijms-4401168-supplementary.pdf
